# Supplementary material for: Abdominal Aortic Calcification and Cardiovascular Outcomes in Chronic Kidney Disease: Findings from KNOW-CKD Study
Source: J Clin Med. 2022 Feb 22;11(5):1157. doi: 10.3390/jcm11051157 (PMC8911161; doi:10.3390/jcm11051157)
Supplement: Supplementary file 1 [file jcm-11-01157-s001.zip]

Archive with 1 entries (1 files):
- jcm-1574836-supplementary.pdf
